# Supplementary material for: Mechanisms Underlying the Rhizosphere-To-Rhizoplane Enrichment of Cellvibrio Unveiled by Genome-Centric Metagenomics and Metatranscriptomics
Source: Microorganisms. 2020 Apr 17;8(4):583. doi: 10.3390/microorganisms8040583 (PMC7232360; doi:10.3390/microorganisms8040583)
Supplement: Supplementary file 1 [file microorganisms-08-00583-s001.zip]

Archive with 2 entries (2 files):
- supplementary files Table S1, S2 and Fig. S1.pdf
- Table S3. Summary of the Cellvibrio sp. Bin79 genes differentially expressed in the rhizoplane and rhizosphere..xlsx
