# Supplementary material for: Mechanisms Underlying the Rhizosphere-To-Rhizoplane Enrichment of Cellvibrio Unveiled by Genome-Centric Metagenomics and Metatranscriptomics
Source: Microorganisms. 2020 Apr 17;8(4):583. doi: 10.3390/microorganisms8040583 (PMC7232360; doi:10.3390/microorganisms8040583)
Supplement: Supplementary file 1 [file microorganisms-08-00583-s001.zip › Table S3. Summary of the Cellvibrio sp. Bin79 genes differentially expressed in the rhizoplane and rhizosphere..xlsx]

## Sheet: Sheet1
Gene_ID	Log2FoldChange	q-value	Prokka annotation
PROKKA_00579	-6.42114	3.84965e-34	Gram-negative porin
PROKKA_00580	-6.24056	1.04302e-05	hypothetical protein
PROKKA_00646	-5.78371	1.78418e-47	Serine acetyltransferase
PROKKA_00574	-5.5036	3.3787e-06	Transcriptional regulatory protein ZraR
PROKKA_00647	-5.5036	0.00126165	HTH-type transcriptional regulator SutR
PROKKA_01437	-5.5036	0.00126165	Regulatory protein Spx
PROKKA_03084	-5.5036	3.3787e-06	hypothetical protein
PROKKA_00578	-5.4134	9.944e-28	Sulfate-binding protein
PROKKA_00645	-5.33367	9.08374e-08	molybdopterin biosynthesis protein MoeB
PROKKA_00998	-5.24056	3.57626e-05	hypothetical protein
PROKKA_00577	-5.18167	7.08036e-11	Sulfate transport system permease protein CysT
PROKKA_00576	-5.14103	9.72844e-07	Sulfate transport system permease protein CysW
PROKKA_00575	-5.01817	5.02901e-13	Sulfate/thiosulfate import ATP-binding protein CysA
PROKKA_00564	-5.0079	7.0972e-82	putative peroxiredoxin
PROKKA_03972	-4.91863	0.0114758	hypothetical protein
PROKKA_00643	-4.81172	5.40829e-11	Putative glutamine amidotransferase YafJ
PROKKA_01044	-4.66866	7.99699e-29	hypothetical protein
PROKKA_00644	-4.55606	3.42169e-11	hypothetical protein
PROKKA_04053	-4.52632	2.66534e-24	hypothetical protein
PROKKA_00648	-4.5036	8.40898e-12	Major membrane protein I
PROKKA_01330	-4.5036	0.00314638	hypothetical protein
PROKKA_02849	-4.5036	1.66592e-07	Transcriptional regulatory protein QseB
PROKKA_03217	-4.5036	0.00314638	Type II secretion system protein M
PROKKA_01767	-4.37611	4.8811e-66	Gram-negative bacterial tonB protein
PROKKA_02851	-4.25567	2.6639e-17	Peptidase propeptide and YPEB domain protein
PROKKA_03881	-4.24056	0.000204028	hypothetical protein
PROKKA_04725	-4.18167	5.10896e-05	Inner membrane ABC transporter permease protein YtfT
PROKKA_02046	-4.12644	2.71163e-55	Homospermidine synthase
PROKKA_04718	-4.0791	2.72778e-13	L-ribulose-5-phosphate 4-epimerase UlaF
PROKKA_00563	-4.07064	1.80038e-07	Sulfite exporter TauE/SafE
PROKKA_02043	-4.06302	1.60532e-14	Amylo-alpha-1%2C6-glucosidase
PROKKA_02357	-4.04417	1.11055e-08	hypothetical protein
PROKKA_02475	-4.04417	1.11055e-08	Alpha/beta hydrolase family protein
PROKKA_00649	-4.01174	3.90396e-11	Cysteine desulfurase
PROKKA_00973	-3.91863	0.00163071	Exodeoxyribonuclease III
PROKKA_01043	-3.91863	0.00163071	hypothetical protein
PROKKA_01203	-3.91863	0.023719	hypothetical protein
PROKKA_00706	-3.91863	0.023719	6-pyruvoyl tetrahydropterin synthase
PROKKA_00878	-3.91863	0.00618302	Pyridoxine 5'-phosphate synthase
PROKKA_00918	-3.91863	0.000396771	Phosphoadenosine phosphosulfate reductase
PROKKA_01388	-3.91863	0.00618302	Glutamyl-tRNA(Gln) amidotransferase subunit C
PROKKA_04571	-3.91863	0.023719	hypothetical protein
PROKKA_04699	-3.91863	7.868e-16	Retaining alpha-galactosidase
PROKKA_04712	-3.91863	0.023719	hypothetical protein
PROKKA_03680	-3.84825	4.35252e-13	Tripeptidyl aminopeptidase
PROKKA_04723	-3.83117	1.34667e-10	ABC transporter periplasmic-binding protein YtfQ
PROKKA_02297	-3.80316	3.71361e-08	Bacterial transcription activator%2C effector binding domain
PROKKA_04700	-3.74355	3.7291e-19	Extracellular exo-alpha-(1->5)-L-arabinofuranosidase ArbA
PROKKA_04720	-3.68012	1.64494e-52	Xylosidase/arabinosidase
PROKKA_02903	-3.67071	4.03252e-10	hypothetical protein
PROKKA_00565	-3.63093	0.00030327	hypothetical protein
PROKKA_02356	-3.59671	0.00286149	hypothetical protein
PROKKA_03296	-3.59671	0.00286149	hypothetical protein
PROKKA_01498	-3.5036	0.0107506	hypothetical protein
PROKKA_01333	-3.5036	0.0107506	hypothetical protein
PROKKA_02057	-3.5036	0.0107506	hypothetical protein
PROKKA_04739	-3.5036	0.0107506	Glutathione-dependent formaldehyde-activating enzyme
PROKKA_04717	-3.45207	3.43623e-30	L-arabinose isomerase
PROKKA_04716	-3.44915	1.0422e-14	Fructose-1-phosphate phosphatase YqaB
PROKKA_01449	-3.43321	0.00120654	Phosphatidate cytidylyltransferase
PROKKA_04758	-3.37807	1.2202e-06	hypothetical protein
PROKKA_02322	-3.37115	4.7508e-21	TonB dependent receptor
PROKKA_02797	-3.33367	0.0386553	hypothetical protein
PROKKA_04255	-3.33367	0.0386553	hypothetical protein
PROKKA_00309	-3.33367	2.05671e-29	Extracellular xylan exo-alpha-(1->2)-glucuronosidase
PROKKA_00379	-3.33367	0.0386553	Flavoredoxin
PROKKA_01303	-3.33367	0.0386553	Multidrug resistance protein NorM
PROKKA_01368	-3.33367	0.0386553	Fic/DOC family protein
PROKKA_01885	-3.33367	0.00047729	Lactoylglutathione lyase
PROKKA_02850	-3.33367	0.0386553	Peptidase propeptide and YPEB domain protein
PROKKA_04467	-3.33367	0.0386553	Acid stress protein IbaG
PROKKA_04532	-3.33367	0.0386553	Response regulator rcp1
PROKKA_03628	-3.29414	6.37051e-13	hypothetical protein
PROKKA_01042	-3.28637	7.08036e-11	Hypoxic response protein 1
PROKKA_04719	-3.28305	7.25288e-29	Ribulokinase
PROKKA_04051	-3.2812	1.9531e-05	hypothetical protein
PROKKA_02625	-3.26656	7.32861e-08	Outer membrane protein assembly factor BamE
PROKKA_04511	-3.25567	7.39341e-07	Signal peptidase I
PROKKA_02045	-3.24056	0.00189904	hypothetical protein
PROKKA_02848	-3.2182	7.27077e-05	Sensor protein PhoQ
PROKKA_04052	-3.2182	7.27077e-05	Diaminobutyrate--2-oxoglutarate transaminase
PROKKA_04711	-3.21237	8.11756e-38	Extracellular endo-alpha-(1->5)-L-arabinanase 2
PROKKA_02563	-3.18167	0.0170331	hypothetical protein
PROKKA_00283	-3.18167	0.0170331	RDD family protein
PROKKA_00520	-3.18167	0.000749308	Sensor protein ZraS
PROKKA_00972	-3.18167	0.0170331	F420-dependent glucose-6-phosphate dehydrogenase
PROKKA_01772	-3.18167	0.0170331	Glyoxalase-like domain protein
PROKKA_02294	-3.18167	2.95732e-05	hypothetical protein
PROKKA_03973	-3.18167	0.0170331	Fimbrial protein
PROKKA_04698	-3.18167	2.95732e-05	Extracellular exo-alpha-(1->5)-L-arabinofuranosidase
PROKKA_04185	-3.1531	2.36536e-10	hypothetical protein
PROKKA_04197	-3.1531	2.36536e-10	Cardiolipin synthase B
PROKKA_01230	-3.13014	4.34298e-06	L-fucose-proton symporter
PROKKA_04722	-3.13014	4.34298e-06	D-xylose 1-dehydrogenase
PROKKA_02497	-3.11128	0.00684276	hypothetical protein
PROKKA_01229	-3.11128	2.37097e-08	Glucosamine kinase GspK
PROKKA_00758	-3.1015	1.36816e-10	Sulfate adenylyltransferase subunit 1
PROKKA_01511	-3.07064	0.00283471	Carbon storage regulator
PROKKA_02319	-3.07064	0.00283471	D-galactonate dehydratase family member RspA
PROKKA_03216	-3.07064	0.00283471	Bacterial type II secretion system protein N
PROKKA_03221	-3.07064	0.00283471	Bacterial type II secretion system protein I/J
PROKKA_04710	-3.06449	1.02123e-12	Vitamin B12 transporter BtuB
PROKKA_04375	-3.04417	2.4487e-06	hypothetical protein
PROKKA_00066	-3.04417	5.16703e-09	putative assembly protein
PROKKA_02766	-3.04417	0.00112425	hypothetical protein
PROKKA_02906	-3.04417	0.00112425	hypothetical protein
PROKKA_02910	-3.04417	2.4487e-06	hypothetical protein
PROKKA_04251	-3.02555	0.000422098	hypothetical protein
PROKKA_02340	-3.01174	0.000162795	hypothetical protein
PROKKA_01264	-2.92158	6.0579e-106	hypothetical protein
PROKKA_00269	-2.91863	0.0244534	hypothetical protein
PROKKA_00963	-2.91863	2.6532e-18	hypothetical protein
PROKKA_03031	-2.91863	0.0244534	Leucine efflux protein
PROKKA_00291	-2.91863	0.0244534	Phosphatidylglycerophosphatase A
PROKKA_00583	-2.91863	0.0244534	Sulfate-binding protein
PROKKA_00642	-2.91863	0.0244534	hypothetical protein
PROKKA_02020	-2.91863	0.0244534	hypothetical protein
PROKKA_02277	-2.91863	4.99801e-06	hypothetical protein
PROKKA_02440	-2.91863	0.00160961	FHA domain protein
PROKKA_03799	-2.91863	0.0244534	hypothetical protein
PROKKA_04196	-2.91863	1.00057e-07	Inner membrane protein YbhN
PROKKA_04724	-2.91863	0.000233924	Arabinose import ATP-binding protein AraG
PROKKA_03218	-2.84063	0.000123977	Type II secretion system protein L
PROKKA_02044	-2.82348	8.24742e-10	Malto-oligosyltrehalose trehalohydrolase
PROKKA_01875	-2.79689	4.78221e-65	Periplasmic serine endoprotease DegP
PROKKA_04496	-2.7921	6.77572e-25	hypothetical protein
PROKKA_02318	-2.77424	2.05412e-08	hypothetical protein
PROKKA_01045	-2.77179	1.9472e-06	hypothetical protein
PROKKA_01830	-2.74871	1.34977e-05	hypothetical protein
PROKKA_00098	-2.74871	0.0139741	hypothetical protein
PROKKA_02317	-2.73101	7.32861e-08	Non-reducing end alpha-L-arabinofuranosidase BoGH43A
PROKKA_02316	-2.72853	1.96202e-28	Endo-beta-1%2C4-xylanase Xyn10C
PROKKA_00418	-2.72599	0.00118725	L-Ala--D-Glu endopeptidase
PROKKA_00494	-2.69624	0.000233924	hypothetical protein
PROKKA_01290	-2.69624	0.0343867	Ribosomal protein S6--L-glutamate ligase
PROKKA_03215	-2.69624	0.00300416	FAD:protein FMN transferase
PROKKA_03229	-2.69624	0.0343867	Farnesyl diphosphate synthase
PROKKA_03381	-2.69624	0.00300416	molybdopterin biosynthesis protein MoeB
PROKKA_03551	-2.69624	0.0343867	hypothetical protein
PROKKA_04001	-2.69624	0.00300416	Carboxymethylenebutenolidase
PROKKA_02039	-2.6556	1.81184e-06	putative oxidoreductase YghA
PROKKA_03274	-2.6556	0.00740221	Galactose-1-phosphate uridylyltransferase
PROKKA_01436	-2.59671	0.00392108	2%2C3%2C4%2C5-tetrahydropyridine-2%2C6-dicarboxylate N-succinyltransferase
PROKKA_04547	-2.59671	0.000159049	Paraquat-inducible protein B
PROKKA_04721	-2.57878	2.91406e-12	L-arabonate dehydratase
PROKKA_04288	-2.55185	3.58801e-14	Glycosyl hydrolase family 9
PROKKA_00090	-2.5494	4.13753e-05	hypothetical protein
PROKKA_00308	-2.5494	1.82691e-13	Endo-1%2C4-beta-xylanase A
PROKKA_04226	-2.5494	4.13753e-05	FKBP-type peptidyl-prolyl cis-trans isomerase SlyD
PROKKA_00927	-2.5036	0.0438056	Tetratricopeptide repeat protein
PROKKA_02298	-2.5036	0.0438056	fosfomycin resistance protein FosB
PROKKA_02590	-2.5036	0.0438056	HEPN domain protein
PROKKA_02712	-2.5036	0.0438056	N%2CN'-diacetylbacillosaminyl-diphospho-undecaprenol alpha-1%2C3-N-acetylgalactosaminyltransferase
PROKKA_00880	-2.5036	0.0438056	SH3 domain-containing protein
PROKKA_01273	-2.5036	5.21898e-06	hypothetical protein
PROKKA_01409	-2.5036	0.0438056	ATP phosphoribosyltransferase
PROKKA_01886	-2.5036	2.52251e-20	Outer membrane protein assembly factor BamA
PROKKA_03200	-2.5036	0.0438056	4-O-beta-D-mannosyl-D-glucose phosphorylase
PROKKA_03562	-2.5036	0.0438056	LPS-assembly lipoprotein LptE
PROKKA_03584	-2.5036	5.32191e-05	hypothetical protein
PROKKA_04167	-2.5036	0.0438056	Cys-tRNA(Pro)/Cys-tRNA(Cys) deacylase YbaK
PROKKA_02312	-2.48321	2.12439e-96	Xylulose kinase
PROKKA_03746	-2.47806	1.27226e-12	Sec-independent protein translocase protein TatB
PROKKA_00070	-2.4592	0.0244481	hypothetical protein
PROKKA_01439	-2.4592	0.00139015	LL-diaminopimelate aminotransferase
PROKKA_01457	-2.4592	0.0244481	Lipid-A-disaccharide synthase
PROKKA_02815	-2.43321	0.0127621	hypothetical protein
PROKKA_04367	-2.43321	0.0127621	hypothetical protein
PROKKA_01801	-2.42831	9.97861e-08	Sulfite reductase [ferredoxin]
PROKKA_02422	-2.41733	6.47323e-24	Polyribonucleotide nucleotidyltransferase
PROKKA_03224	-2.37807	8.06901e-08	Type II secretion system protein F
PROKKA_04169	-2.37115	5.45496e-05	Glyoxalase/Bleomycin resistance protein/Dioxygenase superfamily protein
PROKKA_02801	-2.36405	6.94437e-06	hypothetical protein
PROKKA_03295	-2.36169	4.05881e-17	Phytochrome-like protein cph1
PROKKA_02768	-2.35385	2.44563e-08	Cell division protein FtsX
PROKKA_01263	-2.3449	3.91383e-14	High-affinity branched-chain amino acid transport ATP-binding protein LivF
PROKKA_00091	-2.33367	0.0164632	putative kinase inhibitor
PROKKA_00434	-2.33367	0.00425889	lipopolysaccharide biosynthesis protein WzzE
PROKKA_00757	-2.33367	0.00425889	Sulfate adenylyltransferase subunit 2
PROKKA_01375	-2.33367	0.000278851	Xylosidase/arabinosidase
PROKKA_02909	-2.33367	6.79774e-05	Lipid A biosynthesis lauroyltransferase
PROKKA_03350	-2.33367	0.00226469	Shikimate dehydrogenase (NADP(+))
PROKKA_04611	-2.33367	0.00425889	hypothetical protein
PROKKA_04125	-2.30392	2.74849e-15	hypothetical protein
PROKKA_02320	-2.27478	0.00282011	Xylosidase/arabinosidase
PROKKA_01338	-2.27292	5.45521e-10	hypothetical protein
PROKKA_01063	-2.26656	0.00532733	Apolipoprotein N-acyltransferase
PROKKA_04364	-2.26656	0.00532733	hypothetical protein
PROKKA_00290	-2.25567	0.0104369	Thiamine-monophosphate kinase
PROKKA_03579	-2.24056	0.020327	hypothetical protein
PROKKA_00993	-2.23414	6.54521e-05	Catalase HPII
PROKKA_02333	-2.23058	0.00174958	tRNA dimethylallyltransferase
PROKKA_03996	-2.2212	5.67481e-22	transport protein TonB
PROKKA_01828	-2.2182	0.0378462	hypothetical protein
PROKKA_02137	-2.2182	0.0378462	HTH-type transcriptional regulator GntR
PROKKA_02954	-2.2182	0.0378462	Leucine-responsive regulatory protein
PROKKA_03219	-2.2182	0.00336657	Putative type II secretion system protein K
PROKKA_02800	-2.20243	0.00651665	Anhydrotetracycline monooxygenase
PROKKA_00087	-2.20243	0.00651665	PRC-barrel domain protein
PROKKA_01143	-2.20243	0.00651665	NADH-quinone oxidoreductase subunit N
PROKKA_03422	-2.19779	2.05412e-08	N%2CN'-diacetylchitobiase
PROKKA_03582	-2.19281	2.42967e-37	hypothetical protein
PROKKA_01727	-2.18167	0.0127867	Signal peptidase I
PROKKA_02136	-2.18167	0.000322936	Gluconokinase
PROKKA_04198	-2.1714	9.79072e-05	hypothetical protein
PROKKA_03872	-2.1531	0.0244534	Outer membrane protein assembly factor BamA
PROKKA_04096	-2.14103	0.00789911	hypothetical protein
PROKKA_03698	-2.13436	0.00262792	30S ribosomal protein S17
PROKKA_04678	-2.13436	0.00262792	DnaJ-like protein DjlA
PROKKA_01852	-2.11128	0.0455482	hypothetical protein
PROKKA_02378	-2.11128	0.00497583	hypothetical protein
PROKKA_03223	-2.11128	0.0158545	Type II secretion system protein G
PROKKA_04491	-2.11128	4.43238e-05	Enolase
PROKKA_04709	-2.11128	3.61184e-17	Vitamin B12 transporter BtuB
PROKKA_00696	-2.10505	3.76115e-18	ATP-dependent RNA helicase DeaD
PROKKA_01041	-2.10505	1.77014e-09	UvrABC system protein B
PROKKA_00814	-2.09266	0.000976074	Outer membrane protein assembly factor BamB
PROKKA_02329	-2.08574	5.32191e-05	Modulator of FtsH protease HflC
PROKKA_01964	-2.07064	0.0298122	PilZ domain protein
PROKKA_04324	-2.07064	0.00192587	Hercynine oxygenase
PROKKA_04545	-2.07064	0.0298122	putative phospholipid ABC transporter permease protein MlaE
PROKKA_03007	-2.06065	0.00601622	hypothetical protein
PROKKA_01454	-2.05614	0.00117901	UDP-3-O-(3-hydroxymyristoyl)glucosamine N-acyltransferase
PROKKA_04451	-2.05614	0.00117901	Peptidase M16C associated
PROKKA_03226	-2.05324	7.83728e-23	Type II secretion system protein D
PROKKA_02112	-2.04597	0.0369474	hypothetical protein
PROKKA_03668	-2.04597	0.0369474	Cupin domain protein
PROKKA_04322	-2.04597	0.0369474	hypothetical protein
PROKKA_00040	-2.04597	0.0369474	Aminoglycoside N(6')-acetyltransferase type 1
PROKKA_01028	-2.04597	0.0369474	SpoU rRNA Methylase family protein
PROKKA_01629	-2.04597	0.0369474	hypothetical protein
PROKKA_02405	-2.04597	0.0369474	hypothetical protein
PROKKA_04469	-2.04597	0.0369474	Diacylglycerol kinase
PROKKA_04741	-2.04597	0.0369474	putative N-acetyltransferase YjaB
PROKKA_00427	-2.04417	0.0189222	hypothetical protein
PROKKA_04476	-2.02734	1.72325e-08	ECF RNA polymerase sigma-E factor
PROKKA_00515	-1.99977	1.47265e-08	Glutamate racemase
PROKKA_01131	-1.99264	0.03572	NAD(P)H-quinone oxidoreductase subunit 3
PROKKA_01401	-1.99264	0.03572	Lipopolysaccharide export system ATP-binding protein LptB
PROKKA_02104	-1.99264	0.03572	Membrane-bound lytic murein transglycosylase B
PROKKA_02224	-1.99264	0.03572	UDP-N-acetylmuramate--L-alanine ligase
PROKKA_04365	-1.99264	0.03572	Tropinesterase
PROKKA_02690	-1.98004	0.0224958	tyrosine kinase
PROKKA_04227	-1.97674	2.3659e-05	hypothetical protein
PROKKA_00961	-1.95516	1.68999e-05	Gamma-glutamylputrescine oxidoreductase
PROKKA_03365	-1.95516	0.00317911	DNA-directed RNA polymerase subunit omega
PROKKA_01039	-1.94901	0.00118725	Cytochrome c-552
PROKKA_01385	-1.91863	0.00233312	hypothetical protein
PROKKA_02556	-1.91863	0.00374118	Cupin domain protein
PROKKA_00682	-1.91863	0.0259375	putative oxidoreductase
PROKKA_02138	-1.91863	0.0259375	Inner membrane symporter YicJ
PROKKA_03222	-1.91863	0.0259375	hypothetical protein
PROKKA_03294	-1.91863	0.0409618	Heme oxygenase
PROKKA_02491	-1.90428	2.04002e-06	hypothetical protein
PROKKA_01440	-1.90156	1.63782e-05	Bifunctional uridylyltransferase/uridylyl-removing enzyme
PROKKA_04189	-1.88889	0.00163071	50S ribosomal protein L20
PROKKA_02038	-1.88495	6.83561e-29	outer membrane protein A
PROKKA_01732	-1.87911	0.00703433	hypothetical protein
PROKKA_01397	-1.87424	0.000242308	RNase adapter protein RapZ
PROKKA_00425	-1.87312	2.64627e-09	hypothetical protein
PROKKA_02803	-1.86801	0.0191522	Histidine ammonia-lyase
PROKKA_04211	-1.86801	0.0191522	Threonine synthase
PROKKA_00337	-1.85974	0.0304345	hypothetical protein
PROKKA_01915	-1.85974	0.0304345	Superoxide dismutase [Fe]
PROKKA_01442	-1.84947	8.97156e-13	Mannonate dehydratase
PROKKA_00775	-1.84825	0.0050469	hypothetical protein
PROKKA_01733	-1.82033	6.37101e-09	hypothetical protein
PROKKA_03998	-1.8191	3.44167e-05	Biopolymer transport protein ExbD
PROKKA_00512	-1.8191	1.13259e-25	Outer membrane porin F
PROKKA_00621	-1.80316	0.00950711	NADPH-dependent curcumin reductase
PROKKA_04358	-1.78935	0.0159293	5'-nucleotidase
PROKKA_01741	-1.78113	7.76574e-06	Autoinducer 2 sensor kinase/phosphatase LuxQ
PROKKA_03712	-1.77568	0.00293344	30S ribosomal protein S11
PROKKA_02278	-1.76663	0.0110201	Stringent starvation protein A
PROKKA_04271	-1.76663	0.0110201	Dihydrolipoyl dehydrogenase
PROKKA_00511	-1.75973	3.456e-15	hypothetical protein
PROKKA_00095	-1.74871	0.0181811	Fimbrial protein
PROKKA_04466	-1.74871	0.0396552	putative rhodanese-related sulfurtransferase
PROKKA_04704	-1.74871	0.00331118	Aldose 1-epimerase
PROKKA_01829	-1.72599	0.0290204	Outer membrane lipoprotein Blc
PROKKA_02102	-1.72599	0.0290204	Penicillin-binding protein 2
PROKKA_02891	-1.7207	0.000457317	Subtilase family protein
PROKKA_03004	-1.71985	5.32191e-05	Endo-1%2C4-beta-xylanase Xyn11B
PROKKA_02424	-1.71218	0.0027133	tRNA pseudouridine synthase B
PROKKA_02911	-1.71218	1.38194e-10	CBS domain protein
PROKKA_04492	-1.70918	0.0207629	2-dehydro-3-deoxyphosphooctonate aldolase
PROKKA_04783	-1.70918	0.0207629	hypothetical protein
PROKKA_00371	-1.70564	0.00618302	Internalin-A
PROKKA_04200	-1.6983	4.30886e-10	Sigma 54 modulation protein / S30EA ribosomal protein
PROKKA_01144	-1.69624	0.0453684	Soluble pyridine nucleotide transhydrogenase
PROKKA_03699	-1.69624	0.000354479	50S ribosomal protein L14
PROKKA_00547	-1.67763	0.00694829	Biosynthetic arginine decarboxylase
PROKKA_02468	-1.67071	0.023719	Poly(A) polymerase I
PROKKA_02304	-1.66488	0.00339142	Vitamin B12 transporter BtuB
PROKKA_00514	-1.65899	1.71049e-13	Osmotically-inducible protein Y
PROKKA_03546	-1.65115	2.28113e-10	putative assembly protein
PROKKA_01406	-1.64778	6.79774e-05	Toluene tolerance%2C Ttg2
PROKKA_02620	-1.64562	2.90646e-09	Chaperone protein DnaK
PROKKA_04000	-1.64562	4.29019e-06	Tetratricopeptide repeat protein
PROKKA_02299	-1.64179	0.00383571	hypothetical protein
PROKKA_01184	-1.63853	0.036996	Aspartate carbamoyltransferase catalytic chain
PROKKA_04040	-1.63323	0.0261477	Peptidyl-prolyl cis-trans isomerase A
PROKKA_03121	-1.62585	0.0129282	Outer membrane protein assembly factor BamD
PROKKA_03225	-1.61197	0.000457317	Type II secretion system protein E
PROKKA_01452	-1.61121	0.000312682	Outer membrane protein assembly factor BamA
PROKKA_00541	-1.59671	0.0147836	Dihydrolipoyllysine-residue succinyltransferase component of 2-oxoglutarate dehydrogenase complex
PROKKA_04208	-1.59671	0.0411918	Tyrosine recombinase XerD
PROKKA_04791	-1.59671	0.000766584	Endoglucanase A
PROKKA_04124	-1.59608	1.19314e-79	Major cold shock protein CspA
PROKKA_02201	-1.57624	0.00379974	hypothetical protein
PROKKA_01064	-1.565	3.51416e-05	Magnesium and cobalt efflux protein CorC
PROKKA_02564	-1.55606	0.0460529	Cupin domain protein
PROKKA_02041	-1.55299	0.00614613	Catalase HPII
PROKKA_00762	-1.54518	0.0127621	Phosphomannomutase/phosphoglucomutase
PROKKA_03739	-1.54518	0.0127621	Alpha-amylase
PROKKA_03802	-1.54012	0.0184817	Sensor protein TorS
PROKKA_01474	-1.53493	8.09446e-06	Beta-barrel assembly-enhancing protease
PROKKA_00439	-1.53397	0.0259375	Bifunctional protein PutA
PROKKA_04143	-1.53397	0.0259375	Heme/hemopexin transporter protein HuxB
PROKKA_03745	-1.53161	0.00679153	Sec-independent protein translocase protein TatC
PROKKA_00863	-1.52632	0.0369474	Cyclic nucleotide-gated potassium channel
PROKKA_00461	-1.5014	1.01821e-44	47 kDa outer membrane protein
PROKKA_00210	-1.49717	0.00590577	Endoglucanase
PROKKA_02311	-1.49176	4.25239e-42	Xylose isomerase
PROKKA_04757	-1.48979	0.00832042	Endoglucanase D
PROKKA_03339	-1.48668	1.1331e-08	TonB dependent receptor
PROKKA_02481	-1.48568	0.00450042	Peptide methionine sulfoxide reductase MsrA
PROKKA_04126	-1.45232	0.00159415	hypothetical protein
PROKKA_00352	-1.45049	0.00555025	Transcriptional regulatory protein BaeR
PROKKA_00099	-1.44733	0.0195728	hypothetical protein
PROKKA_00295	-1.44733	0.0195728	Carbamoyl-phosphate synthase small chain
PROKKA_01441	-1.44733	0.0195728	Methionine aminopeptidase
PROKKA_00429	-1.4447	0.0358817	hypothetical protein
PROKKA_01510	-1.4429	0.00425265	Aspartate kinase
PROKKA_00774	-1.43751	3.19119e-09	hypothetical protein
PROKKA_02314	-1.42387	0.0216959	D-xylose-proton symporter
PROKKA_00776	-1.41084	2.74894e-18	Maltooligosyl trehalose synthase
PROKKA_01340	-1.40406	5.38779e-15	hypothetical protein
PROKKA_04703	-1.40079	0.023719	hypothetical protein
PROKKA_00445	-1.39507	0.0183482	Gram-negative bacterial tonB protein
PROKKA_01381	-1.39139	0.00430238	hypothetical protein
PROKKA_04031	-1.3909	8.65437e-05	Glycosyl hydrolase family 57
PROKKA_04186	-1.39026	0.000299944	Threonine--tRNA ligase
PROKKA_02786	-1.38812	1.53057e-05	Exodeoxyribonuclease
PROKKA_02149	-1.38258	0.0338857	Chaperone SurA
PROKKA_02369	-1.38258	0.00804248	Methionine aminopeptidase
PROKKA_00170	-1.37807	0.0258287	Intracellular exo-alpha-L-arabinofuranosidase 2
PROKKA_03227	-1.3598	4.30994e-09	Type II secretion system protein C
PROKKA_00815	-1.35385	0.0220233	GTPase Der
PROKKA_00206	-1.35229	0.0170331	Glycosyl transferases group 1
PROKKA_01065	-1.33367	0.0391529	Endoribonuclease YbeY
PROKKA_03993	-1.32662	5.8881e-05	Electron transfer flavoprotein subunit beta
PROKKA_02332	-1.32568	0.000183995	RNA-binding protein Hfq
PROKKA_04187	-1.32278	0.00177333	Translation initiation factor IF-3
PROKKA_00777	-1.31891	1.34667e-10	Malto-oligosyltrehalose trehalohydrolase
PROKKA_03804	-1.31095	0.00258221	vitamin B12/cobalamin outer membrane transporter
PROKKA_02326	-1.29715	6.59799e-07	Vitamin B12 transporter BtuB
PROKKA_04276	-1.28637	0.0461529	PilZ domain protein
PROKKA_00051	-1.28233	0.00189904	hypothetical protein
PROKKA_04030	-1.27174	4.17482e-05	Glucose-1-phosphate adenylyltransferase
PROKKA_04021	-1.27094	0.0153244	putative diguanylate cyclase AdrA
PROKKA_04033	-1.26954	0.0388821	hypothetical protein
PROKKA_04164	-1.25967	0.00602484	Multidrug export protein EmrA
PROKKA_04477	-1.25026	0.021595	L-aspartate oxidase
PROKKA_04475	-1.20458	5.6959e-16	Sigma factor AlgU negative regulatory protein
PROKKA_04157	-1.19374	0.0116454	hypothetical protein
PROKKA_04431	-1.16883	1.80632e-18	Ribonuclease E
PROKKA_00448	-1.16375	0.0470172	tol-pal system protein YbgF
PROKKA_03230	-1.16375	0.0470172	1-deoxy-D-xylulose-5-phosphate synthase
PROKKA_00446	-1.15964	0.0392079	translocation protein TolB
PROKKA_04056	-1.15534	0.011954	Linear gramicidin synthase subunit D
PROKKA_03995	-1.14334	0.00302421	Ferredoxin--NADP reductase
PROKKA_00871	-1.13436	0.0170229	putative signaling protein
PROKKA_01068	-1.12786	2.2499e-05	AI-2 transport protein TqsA
PROKKA_04122	-1.10235	0.00752979	ATP-dependent RecD-like DNA helicase
PROKKA_00214	-1.10235	0.00752979	Tyrosine-protein kinase etk
PROKKA_04032	-1.08574	0.00704723	4-alpha-glucanotransferase
PROKKA_04484	-1.08096	4.1865e-07	Murein hydrolase activator NlpD
PROKKA_02426	-1.06282	0.000137529	Translation initiation factor IF-2
PROKKA_01339	-1.06065	0.0180773	Stress-induced bacterial acidophilic repeat motif protein
PROKKA_04127	-1.04803	6.69647e-05	Ferritin-like domain protein
PROKKA_02979	-1.03728	0.0244534	ATP synthase subunit beta
PROKKA_03994	-1.02173	0.00495418	Electron transfer flavoprotein subunit alpha
PROKKA_00778	-1.00982	2.30692e-08	Glycogen synthase
PROKKA_04154	1.00348	1.51791e-08	Membrane-bound lytic murein transglycosylase F
PROKKA_04302	1.02653	0.000197618	Flagellar hook-associated protein 1
PROKKA_01788	1.07047	4.03265e-08	putative HTH-type transcriptional regulator
PROKKA_04299	1.07814	3.29932e-31	A-type flagellin
PROKKA_01706	1.07931	0.00133331	PrkA AAA domain protein
PROKKA_02189	1.08559	4.13753e-05	YbaK / prolyl-tRNA synthetases associated domain protein
PROKKA_00781	1.09614	2.94623e-13	hypothetical protein
PROKKA_02955	1.13369	0.000559521	Transcriptional regulator AcuR
PROKKA_03423	1.19221	0.0396552	5-formyltetrahydrofolate cyclo-ligase
PROKKA_02431	1.19858	7.75947e-05	SprA-related family protein
PROKKA_02822	1.20313	0.0172406	Transcriptional regulatory protein WalR
PROKKA_03239	1.24124	0.0078615	hypothetical protein
PROKKA_03766	1.24501	7.48238e-07	putative HTH-type transcriptional regulator YxaF
PROKKA_02239	1.2525	3.80079e-07	Fimbrial protein
PROKKA_00449	1.28371	0.00829338	hypothetical protein
PROKKA_00218	1.2986	0.0120059	hypothetical protein
PROKKA_02680	1.30053	0.0307341	hypothetical protein
PROKKA_04297	1.30349	5.51986e-22	A-type flagellin
PROKKA_00691	1.30537	0.0299195	Bacterioferritin
PROKKA_02263	1.3184	0.0438056	hypothetical protein
PROKKA_01096	1.3205	2.12139e-06	Phospho-2-dehydro-3-deoxyheptonate aldolase%2C Tyr-sensitive
PROKKA_04203	1.34607	0.0134794	Beta-ketoacyl-[acyl-carrier-protein] synthase FabY
PROKKA_02432	1.35749	0.0212092	hypothetical protein
PROKKA_01355	1.36677	0.0338857	protoporphyrinogen oxidase
PROKKA_03927	1.40883	4.16022e-18	hypothetical protein
PROKKA_01421	1.41129	0.00764459	Phosphate-binding protein PstS
PROKKA_00899	1.43388	0.0219916	hypothetical protein
PROKKA_00891	1.44615	1.04562e-28	periplasmic repressor CpxP
PROKKA_01711	1.45333	2.69981e-05	ATP-dependent Clp protease adapter protein ClpS
PROKKA_04748	1.46354	2.23546e-05	hypothetical protein
PROKKA_01672	1.48576	1.72646e-21	Outer membrane protein TolC
PROKKA_01595	1.50505	0.00018289	HTH-type transcriptional regulator HmrR
PROKKA_03173	1.52762	0.0438056	Vitamin B12 transporter BtuB
PROKKA_00860	1.53258	0.00512388	Adenylate kinase
PROKKA_00030	1.54734	0.0396552	PspA/IM30 family protein
PROKKA_01789	1.56787	0.0174591	putative FAD-linked oxidoreductase
PROKKA_04298	1.58772	0.000265028	flagellar protein FlaG
PROKKA_00685	1.67631	0.00048961	Phytochrome-like protein cph2
PROKKA_03013	1.69608	5.44257e-05	Rhodanese-like domain protein
PROKKA_03446	1.7078	0.0162024	Purine efflux pump PbuE
PROKKA_00717	1.76679	2.04002e-06	Flagellar M-ring protein
PROKKA_04305	1.76787	0.00377593	Flagellar L-ring protein
PROKKA_02823	1.80929	0.023719	Response regulator PleD
PROKKA_03440	1.82283	0.0218859	Carboxymuconolactone decarboxylase family protein
PROKKA_04172	1.84159	0.00618302	Fe/S biogenesis protein NfuA
PROKKA_04149	1.91214	3.4879e-07	Leukotoxin
PROKKA_04455	1.91426	0.0414008	Glucose--fructose oxidoreductase
PROKKA_04306	1.93255	8.85632e-07	Flagellar basal-body rod protein FlgG
PROKKA_01084	1.93311	2.1901e-07	Multidrug export protein EmrB
PROKKA_03240	1.94349	0.000721749	hypothetical protein
PROKKA_03060	1.94664	1.54466e-10	NAD-dependent protein deacylase
PROKKA_00112	1.94761	0.0366282	hypothetical protein
PROKKA_04564	1.95583	1.3277e-07	Fibronectin type III domain protein
PROKKA_04315	1.95856	9.06377e-06	anti-sigma28 factor FlgM
PROKKA_03318	1.98826	0.0299195	catecholate siderophore receptor CirA
PROKKA_02237	2.23111	0.0461529	Type II secretion system protein F
PROKKA_00713	2.25263	1.56855e-13	Transcriptional regulatory protein ZraR
PROKKA_04038	2.27119	2.38471e-19	Pectate lyase superfamily protein
PROKKA_00967	2.29082	0.0369474	hypothetical protein
PROKKA_01083	2.31498	7.91563e-08	Multidrug export protein EmrA
PROKKA_03061	2.46565	1.42546e-34	Organic hydroperoxide resistance transcriptional regulator
PROKKA_00736	2.51002	1.69803e-08	Flagellar biosynthesis protein FlhF
PROKKA_01466	2.53532	0.000766584	hypothetical protein
PROKKA_03463	2.54206	2.94498e-16	Nitrite reductase [NAD(P)H]
PROKKA_00450	2.60493	2.93208e-55	hypothetical protein
PROKKA_03344	2.60493	0.00752979	Quercetin 2%2C3-dioxygenase
PROKKA_01695	2.61145	3.54794e-16	D-hydantoinase/dihydropyrimidinase
PROKKA_00092	2.62052	0.00687191	Chitin-binding protein CbpD
PROKKA_03779	2.63083	0.000312682	hypothetical protein
PROKKA_00857	2.65194	1.60187e-59	Multidrug efflux pump subunit AcrB
PROKKA_01254	2.65425	4.1865e-07	Aspartyl/Asparaginyl beta-hydroxylase
PROKKA_00858	2.67942	1.38101e-11	putative HTH-type transcriptional regulator
PROKKA_00233	2.72522	0.00361329	Chemotaxis protein methyltransferase
PROKKA_04307	2.74528	8.50085e-08	Flagellar basal-body rod protein FlgF
PROKKA_03462	2.77717	1.25353e-09	Siroheme synthase
PROKKA_00217	2.78872	0.00241117	hypothetical protein
PROKKA_03062	2.90225	5.94302e-166	Organic hydroperoxide resistance protein OhrB
PROKKA_00859	2.92183	2.77079e-09	Leucine-responsive regulatory protein
PROKKA_01082	2.94679	1.65061e-09	Multiple antibiotic resistance protein MarR
PROKKA_01048	2.96401	0.0386553	Peptidase family M23
PROKKA_03445	2.98826	0.0361364	High-affinity gluconate transporter
PROKKA_01089	2.99963	2.43423e-40	FMN-dependent NADH-azoreductase
PROKKA_03253	3.01604	3.93729e-06	Triosephosphate isomerase
PROKKA_03469	3.14745	0.00011564	putative oxidoreductase
PROKKA_00712	3.21476	9.33919e-25	Sporulation kinase E
PROKKA_00714	3.31018	0.00851292	hypothetical protein
PROKKA_01297	3.31977	0.00812145	NmrA-like family protein
PROKKA_01644	3.35127	2.19985e-08	Small heat shock protein IbpA
PROKKA_00800	3.36677	0.00640814	FeS cluster assembly protein SufB
PROKKA_00856	3.39897	4.50619e-68	Multidrug resistance protein MexA
PROKKA_00737	3.42122	0.00475066	Flagellum site-determining protein YlxH
PROKKA_03345	3.42122	0.00475066	Putative oxidoreductase MhqP
PROKKA_00451	3.49334	2.96815e-74	Transcriptional regulator AcuR
PROKKA_00719	3.68128	0.000922446	Flagellar assembly protein FliH
PROKKA_02594	3.6887	0.000872752	Pectate lyase A
PROKKA_01088	4.01013	3.43623e-30	Quercetin 2%2C3-dioxygenase
PROKKA_03737	4.04715	4.22999e-05	TonB dependent receptor
PROKKA_04304	4.43892	5.01422e-07	Flagellar P-ring protein
PROKKA_03968	4.51965	0.0398729	hypothetical protein
PROKKA_04083	4.53672	0.0385966	hypothetical protein
PROKKA_01559	4.57028	0.03572	hypothetical protein
PROKKA_04454	4.61919	0.030067	Ribosomal RNA small subunit methyltransferase F
PROKKA_03780	4.63513	0.0286947	Serine protease AprX
PROKKA_00344	4.66649	0.0258287	hypothetical protein
PROKKA_03464	4.69719	0.023719	Nitrite reductase (NADH) small subunit
PROKKA_03764	4.81607	1.71109e-09	Inner membrane transport protein YdhP
PROKKA_02922	4.93469	0.00930762	Pectate trisaccharide-lyase
PROKKA_04565	5.0462	0.00576319	Phage Tail Collar Domain protein
PROKKA_01794	5.16076	0.00331118	Sensor histidine kinase DesK
PROKKA_00716	5.22536	0.00243306	Flagellar hook-basal body complex protein FliE
PROKKA_03736	5.41273	0.000809073	Oligo-1%2C6-glucosidase 1
PROKKA_03254	5.5536	0.000312682	Fructose-bisphosphate aldolase class 2
PROKKA_03976	5.66649	0.000137529	N-ethylmaleimide reductase
PROKKA_00888	5.68192	0.000122686	Phytochrome-like protein cph2
PROKKA_03674	5.77119	5.99652e-05	putative L-ascorbate-6-phosphate lactonase UlaG
PROKKA_01085	5.84158	3.44167e-05	hypothetical protein
PROKKA_04314	5.90212	2.01323e-05	flagellar basal body P-ring biosynthesis protein FlgA
PROKKA_03977	5.91524	1.79114e-05	Zinc-type alcohol dehydrogenase-like protein
PROKKA_03763	6.9185	2.63969e-11	2%2C5-diketo-D-gluconic acid reductase B
